# Supplementary material for: Comparison of Seegene Anyplex II HPV28 assay with BD Onclarity HPV assay for human papillomavirus genotyping
Source: PLoS One. 2022 Jul 8;17(7):e0267836. doi: 10.1371/journal.pone.0267836 (PMC9269746; doi:10.1371/journal.pone.0267836)
Supplement: S1 Table — (XLSX) [file pone.0267836.s001.xlsx]

## Sheet: Sheet1
		S1 Table: Characteristics of the study population and prevalence of high-risk HPV assessed by Onclarity and Anyplex (1+ low viral load).
			Total	Onclarity assay	Anyplex
				hr-HPV pos	hr-HPV pos
		All	920	458 (49.8%)	660 (71.7%)
		Age
		30-39	98	42 (42.9%)	64 (65.3%)
		40-49	184	75 (40.8%)	119 (64.7%)
		50-59	315	148 (46.9%)	222 (70.5%)
		≥60	323	193 (59.8%)	255 (78.9%)
		Cytology
		N/A	56	46 (82.1%)	51 (91.1%)
		NILM	592	224 (37.8%)	387 (65.4%)
		ASCUS	160	106 (66.2%)	124 (77.5%)
		LSIL	72	49 (68.1%)	60 (83.3%)
		HSIL+	26	23 (88.5%)	26 (100.0%)
		AGC/ASC-H/AIS	14	10 (71.4%)	12 (85.7%)
		Histological diagnosis
		N/A	717	321 (44.8%)	492 (68.6%)
		NILM	69	30 (43.5%)	45 (65.2%)
		CIN1	62	41 (66.1%)	53 (85.5%)
		CIN2	13	13 (100.0%)	13 (100.0%)
		CIN3	37	32 (86.5%)	36 (97.3%)
		Cancer	22	21 (95.5%)	21 (95.5%)
		≥ CIN2	72	66 (91.7%)	69 (95.8%)
