# Supplementary material for: Comparison of Seegene Anyplex II HPV28 assay with BD Onclarity HPV assay for human papillomavirus genotyping
Source: PLoS One. 2022 Jul 8;17(7):e0267836. doi: 10.1371/journal.pone.0267836 (PMC9269746; doi:10.1371/journal.pone.0267836)
Supplement: S3 Table — (XLSX) [file pone.0267836.s003.xlsx]

## Sheet: Sheet1
		S3 Table: HPV genotyping prevalence by age assessed by Onclarity and Anyplex (1+ low viral load).
			Age
		Assay and HPV type	30-39 (98)	40-49 (184)	50-59 (315)	≥60 (323)	Total (920)
			Onclarity
		hr-HPV	42 (42.9%)	75 (40.8%)	148 (46.9%)	193 (59.8%)	458 (49.7%)
		16	9 (9.2%)	10 (5.4%)	19 (6.0%)	25 (7.7%)	63 (6.8%)
		18	1 (1.0%)	5 (2.7%)	4 (1.3%)	5 (1.5%)	15 (1.6%)
		31	2 (2.0%)	7 (3.8%)	16 (5.1%)	13 (4.0%)	38 (4.1%)
		45	0 (0.0%)	2 (1.1%)	2 (0.6%)	3 (0.9%)	7 (0.8%)
		51	2 (2.0%)	2 (1.1%)	11 (3.5%)	23 (7.1%)	38 (4.1%)
		52	10 (10.0%)	16 (8.7%)	19 (6.0%)	44 (13.6%)	89 (9.7%)
		33/58	7 (7.1%)	14 (7.6%)	15 (4.8%)	35 (10.8%)	71 (7.7%)
		56/59/66	10 (10.0%)	17 (9.2%)	42 (13.3%)	52 (16.1%)	121 (13.2%)
		35/39/68	12 (12.2%)	16 (8..7%)	48 (15.2%)	51 (15.8%)	127 (13.8%)
			Anyplex
		hr-HPV	64 (65.3%)	119 (64.7%)	222 (70.5%)	255 (78.9%)	660 (71.7%)
		16	12 (12.2%)	15 (8.2%)	33 (10.5%)	45 (13.9%)	105 (11.4%)
		18	1 (1.0%)	6 (3.3%)	9 (2.9%)	6 (1.9%)	22 (2.4%)
		31	2 (2.0%)	9 (4.9%)	19 (6.3%)	16 (5.0%)	46 (5%)
		45	0 (0.0%)	2 (1.1%)	3 (1.0%)	6 (1.9%)	11 (1.2%)
		51	4 (4.1%)	5 (2.7%)	26 (8.3%)	30 (9.3%)	65 (7.1%)
		52	12 (12.2%)	23 (12.5%)	35 (11.1%)	59 (18.3%)	129 (14.0%)
		33/58	18 (18.4%)	29 (15.8%)	53 (16.8%)	71 (22.0%)	171 (18.6%)
		56/59/66	21 (21.4%)	30 (16.3%)	59 (18.7%)	74 (22.9%)	184 (20.0%)
		35/39/68	23 (23.5%)	46 (25.0%)	79 (25.1%)	90 (27.9%)	238 (25.9%)
