# Supplementary material for: Comparison of Seegene Anyplex II HPV28 assay with BD Onclarity HPV assay for human papillomavirus genotyping
Source: PLoS One. 2022 Jul 8;17(7):e0267836. doi: 10.1371/journal.pone.0267836 (PMC9269746; doi:10.1371/journal.pone.0267836)
Supplement: S4 Table — (XLSX) [file pone.0267836.s004.xlsx]

## Sheet: Sheet1
		S4 Table: HPV genotyping prevalence by age assessed by Onclarity and Anyplex (3+ high viral load).
			Age
		Assay and HPV type	30-39 (98)	40-49 (184)	50-59 (315)	≥60 (323)	Total (920)
			Onclarity
		hr-HPV	42 (42.9%)	75 (40.8%)	148 (46.9%)	193 (59.8%)	458 (49.7%)
		16	9 (9.2%)	10 (5.4%)	19 (6.0%)	25 (7.7%)	63 (6.8%)
		18	1 (1.0%)	5 (2.7%)	4 (1.3%)	5 (1.5%)	15 (1.6%)
		31	2 (2.0%)	7 (3.8%)	16 (5.1%)	13 (4.0%)	38 (4.1%)
		45	0 (0.0%)	2 (1.1%)	2 (0.6%)	3 (0.9%)	7 (0.8%)
		51	2 (2.0%)	2 (1.1%)	11 (3.5%)	23 (7.1%)	38 (4.1%)
		52	10 (10.0%)	16 (8.7%)	19 (6.0%)	44 (13.6%)	89 (9.7%)
		33/58	7 (7.1%)	14 (7.6%)	15 (4.8%)	35 (10.8%)	71 (7.7%)
		56/59/66	10 (10.0%)	17 (9.2%)	42 (13.3%)	52 (16.1%)	121 (13.2%)
		35/39/68	12 (12.2%)	16 (8..7%)	48 (15.2%)	51 (15.8%)	127 (13.8%)
			Anyplex
		hr-HPV	16 (16.3%)	37 (20.1%)	74 (23.5%)	91 (28.2%)	218 (23.6%)
		16	2 (2.0%)	7 (3.8%)	4 (1.3%)	9 (2.8%)	22 (2.4%)
		18	1 (1.0%)	2 (1.1%)	3 (1.0%)	2 (0.6%)	8 (0.8%)
		31	0 (0.0%)	4 (2.2%)	6 (1.9%)	4 (1.2%)	14 (1.5%)
		45	0 (0.0%)	0 (0.0%)	0 (0.0%)	1 (0.3%)	1 (0.1%)
		51	1 (1.0%)	1 (0.5%)	6 (1.9%)	12 (3.7%)	20 (2.2%)
		52	2 (2.0%)	5 (2.7%)	6 (1.9%)	13 (4.0%)	26 (2.8%)
		33/58	2 (2.0%)	6 (3.3%)	8 (2.5%)	18 (5.6%)	34 (3.7%)
		56/59/66	5 (5.1%)	8 (4.3%)	21 (6.7%)	19 (5.9%)	53 (5.8%)
		35/39/68	4 (4.1%)	4 (2.2%)	27 (8.6%)	24 (7.4%)	59 (6.4%)
