# Supplementary material for: Comparison of Seegene Anyplex II HPV28 assay with BD Onclarity HPV assay for human papillomavirus genotyping
Source: PLoS One. 2022 Jul 8;17(7):e0267836. doi: 10.1371/journal.pone.0267836 (PMC9269746; doi:10.1371/journal.pone.0267836)
Supplement: S6 Table — (XLSX) [file pone.0267836.s006.xlsx]

## Sheet: Sheet1
		S6 Table: HPV genotyping prevalence for Onclarity and Anyplex (3+ high viral load) stratified by cytology results.
			Cytology
		Assay and HPV type	N/A (56)	NILM (592)	ASC-US (160)	LSIL (72)	HSIL+ (26)	AGC/ASC-H/AIS (14)	Total (920)
		Onclarity
		hr-HPV	46 (82.1%)	224 (37.8%)	106 (66.2%)	49 (68.1%)	23 (88.5%)	10 (71.4%)	458 (49.8%)
		16	10 (17.9%)	29 (4.9%)	13 (8.1%)	1 (1.4%)	9 (34.6%)	1 (7.1%)	63 (6.8%)
		18	5 (8.9%)	7 (1.2%)	2 (1.3%)	0 (0.0%)	1 (3.8%)	0 (0.0%)	15 (1.6%)
		31	8 (13.4%)	14 (2.4%)	5 (3.1%)	4 (5.6%)	7 (26.9%)	0 (0.0%)	38 (4.1%)
		45	1 (1.8%)	3 (0.5%)	1 (0.6%)	2 (2.8%)	0 (0.0%)	0 (0.0%)	7 (0.8%)
		51	1 (1.8%)	20 (3.4%)	9 (5.6%)	7 (9.7%)	0 (0.0%)	1 (7.1%)	38 (4.1%)
		52	10 (17.9%)	46 (7.8%)	22 (13.8%)	8 (11.1%)	2 (7.7%)	1 (7.1%)	89 (9.7%)
		33/58	5 (8.9%)	28 (4.7%)	22 (13.8%)	10 (13.9%)	4 (15.4%)	2 (14.3%)	71 (7.7%)
		56/59/66	8 (13.4%)	56 (9.5%)	27 (16.9%)	24 (33.3%)	3 (11.5%)	3 (21.4%)	121 (13.2%)
		35/39/68	12 (21.4%)	62 (11.0%)	34 (21.3%)	12 (16.7%)	2 (7.7%)	5 (35.7%)	127 (13.8%)
		Anyplex
		hr-HPV	29 (51.8%)	69 (11.7%)	60 (37.5%)	41 (56.9%)	12 (46.2%)	7 (50.0%)	218 (23.6%)
		16	5 (8.9%)	4 (0.7%)	8 (5.0%)	0 (5.6%)	4 (15.4%)	1 (7.1%)	22 (2.4%)
		18	4 (7.1%)	3 (0.5%)	0 (0.0%)	0 (1.4%)	1 (3.8%)	0 (0.0%)	8 (0.8%)
		31	2 (3.6%)	3 (0.5%)	2 (1.3%)	3 (6.9%)	4 (15.4%)	0 (0.0%)	14 (1.5%)
		45	0 (0.0%)	0 (0.0%)	0 (0.0%)	1 (2.8%)	0 (0.0%)	0 (0.0%)	1 (0.1%)
		51	0 (0.0%)	10 (1.7%)	4 (2.5%)	6 (12.5%)	0 (0.0%)	0 (0.0%)	20 (2.2%)
		52	5 (8.9%)	8 (1.4%)	6 (3.8%)	6 (16.7%)	1 (3.8%)	0 (0.0%)	26 (2.8%)
		33/58	4 (7.1%)	7 (1.2%)	14 (8.8%)	6 (33.3%)	2 (7.7%)	1 (7.1%)	34 (3.7%)
		56/59/66	6 (10.7%)	15 (2.5%)	12 (7.8%)	19 (37.5%)	0 (0.0%)	1 (7.1%)	53 (5.8%)
		35/39/68	6 (10.7%)	23 (3.9%)	21 (13.1%)	5 (29.2%)	0 (0.0%)	4 (28.6%)	59 (6.4%)
