# Supplementary material for: Comparison of Seegene Anyplex II HPV28 assay with BD Onclarity HPV assay for human papillomavirus genotyping
Source: PLoS One. 2022 Jul 8;17(7):e0267836. doi: 10.1371/journal.pone.0267836 (PMC9269746; doi:10.1371/journal.pone.0267836)
Supplement: S7 Table — (XLSX) [file pone.0267836.s007.xlsx]

## Sheet: Sheet1
		S7 Table: Clinical accuracy of Onclarity and Anyplex (1+ low viral load) for ≥CIN2, ≥CIN3, and NFM outcomes.
				Anyplex results			Onclarity	Anyplex							7
		Study population	Onclarity results	Pos	Neg	Total
		≥ CIN2 (N=72)	Pos	66	0	66	Sensitivity 94.3% (CI: 86.0 to 98.4)	Sensitivity 100.0% (CI: 94.6 to 100.0)
			Neg	4	2	6
			Total	70	2	72
			Relative sensitivity≥CIN2 1.06 (1.00-1.12)
		≥ CIN3 (N=59)	Pos	53	0	53	Sensitivity 93.0% (CI: 83.0 to 98.1)	Sensitivity 100.0% (CI: 93.3 to 100.0)
			Neg	4	2	6
			Total	57	2	59
			Relative sensitivity≥CIN3 1.08 (1.00-1.15)
		NFM (N=592)	Pos	221	3	224	Specificity 98.54% (CI: 95.78 to 99.7)	Specificity 54.89% (CI: 49.65 to 60.1)
			Neg	166	202	368
			Total	387	205	592
			Relative Specificity NFM 0.56 (0.51-0.61)
