# Supplementary material for: Comparison of Seegene Anyplex II HPV28 assay with BD Onclarity HPV assay for human papillomavirus genotyping
Source: PLoS One. 2022 Jul 8;17(7):e0267836. doi: 10.1371/journal.pone.0267836 (PMC9269746; doi:10.1371/journal.pone.0267836)
Supplement: S8 Table — (XLSX) [file pone.0267836.s008.xlsx]

## Sheet: Sheet1
		S8 Table: Clinical accuracy of Onclarity and Anyplex (3+ high viral load) for ≥CIN2, ≥CIN3, and NFM outcomes.
				Anyplex results			Onclarity	Anyplex							7
		Study population	Onclarity results	Pos	Neg	Total
		≥ CIN2 (N=72)	Pos	38	28	66	Sensitivity 100.0% (CI: 90.8 to 100.0)	Sensitivity 57.6% (CI: 45.6 to 68.6)
			Neg	0	6	6
			Total	38	34	72
			Relative sensitivity≥CIN2 0.58 (0.47-0.71)
		≥ CIN3 (N=59)	Pos	32	21	53	Sensitivity 100.0% (CI: 89.3 to 100.0)	Sensitivity 60.4% (CI: 46.9 to 72.4)
			Neg	0	6	6
			Total	32	27	59
			Relative sensitivity≥CIN3 0.60 (0.49-0.75)
		NFM (N=592)	Pos	69	155	224	Specificity 70.4% (CI: 66.3 to 74.1)	Specificity 100.0% (CI: 99.0 to 100.0)
			Neg	0	368	368
			Total	69	523	592
			Relative Specificity NFM 1.42 (1.34-1.50)
