# Supplementary material for: Comparison of Seegene Anyplex II HPV28 assay with BD Onclarity HPV assay for human papillomavirus genotyping
Source: PLoS One. 2022 Jul 8;17(7):e0267836. doi: 10.1371/journal.pone.0267836 (PMC9269746; doi:10.1371/journal.pone.0267836)
Supplement: S9 Table — (XLSX) [file pone.0267836.s009.xlsx]

## Sheet: Sheet1
		S9 Table: Detection of individual oncogenic genotypes by Onclarity and Anyplex (1+ low viral load).
		HPV genotypes	Population (n=920)
			Onc+	Anyplex+	Onc+/ Anyplex+	Onc+/ Anyplex-	Onc- Anyplex+	Onc- Anyplex-	Aggrement	Kappa
		16	63 (6.8%)	105 (11.4%)	63	0	42	815	95.4	0.73
		18	15 (1.6%)	22 (2.4%)	14	1	8	897	99	0.75
		31	38 (4.1%)	46 (5%)	38	0	8	874	99.1	0.9
		45	7 (0.8%)	11 (1.2%)	7	0	4	909	99.6	0.78
		51	38 (4.1%)	65 (7.1%)	38	0	27	855	97.1	0.72
		52	89 (9.7%)	129 (14.0%)	86	3	43	788	95	0.76
		33/58	71 (7.7%)	171 (18.6%)	71	0	100	749	89.1	0.53
		56/59/66	121 (13.2%)	184 (20.0%)	116	5	68	731	92.1	0.72
		35/39/68	127 (13.8%)	238 (25.9%)	124	3	114	679	87.6	0.61
		14 hrHPV	458 (49.8%)	660 (71.7%)	453	5	207	255	77	0.54
