# Supplementary material for: Comparison of Seegene Anyplex II HPV28 assay with BD Onclarity HPV assay for human papillomavirus genotyping
Source: PLoS One. 2022 Jul 8;17(7):e0267836. doi: 10.1371/journal.pone.0267836 (PMC9269746; doi:10.1371/journal.pone.0267836)
Supplement: S10 Table — (XLSX) [file pone.0267836.s010.xlsx]

## Sheet: Sheet1
		S10 Table: Detection of individual oncogenic genotypes by Onclarity and Anyplex (3+ high viral load).
		HPV genotypes	Population (n=920)
			Onc+	Anyplex+	Onc+/ Anyplex+	Onc+/ Anyplex-	Onc- Anyplex+	Onc- Anyplex-	Aggrement	Kappa
		16	63 (6.8%)	22 (2.4%)	22	41	0	857	95.5	0.5
		18	15 (1.6%)	8 (0.8%)	8	7	0	905	99.2	0.69
		31	38 (4.1%)	14 (1.5%)	14	24	0	882	97.4	0.53
		45	7 (0.8%)	1 (0.1%)	1	6	0	913	99.3	0.25
		51	38 (4.1%)	20 (2.2%)	20	18	0	882	98	0.68
		52	89 (9.7%)	26 (2.8%)	26	63	0	831	93.2	0.43
		33/58	71 (7.7%)	34 (3.7%)	34	37	0	849	96	0.63
		56/59/66	121 (13.2%)	53 (5.8%)	53	68	0	799	92.6	0.58
		35/39/68	127 (13.8%)	59 (6.4%)	57	70	2	791	92.2	0.58
		14 hrHPV	458 (49.8%)	218 (23.6%)	217	241	1	461	73.7	0.47
